# Supplementary material for: SARS-CoV-2 Omicron Variant Neutralization after Third Dose Vaccination in PLWH
Source: Viruses. 2022 Aug 3;14(8):1710. doi: 10.3390/v14081710 (PMC9415025; doi:10.3390/v14081710)
Supplement: Supplementary file 1 [file viruses-14-01710-s001.zip]

Archive with 1 entries (1 files):
- viruses-1787290-SI.pdf
